# Supplementary material for: Constitutive Photomorphogenic 1 Enhances ER Stress Tolerance in Arabidopsis
Source: Int J Mol Sci. 2021 Oct 5;22(19):10772. doi: 10.3390/ijms221910772 (PMC8509555; doi:10.3390/ijms221910772)
Supplement: Supplementary file 1 [file ijms-22-10772-s001.zip]

Archive with 1 entries (1 files):
- ijms-1343914-supplementary.pdf
